# Supplementary material for: Accelerating the Mdx Heart Histo-Pathology through Physical Exercise
Source: Life (Basel). 2021 Jul 17;11(7):706. doi: 10.3390/life11070706 (PMC8306456; doi:10.3390/life11070706)
Supplement: Supplementary file 1 [file life-11-00706-s001.zip]

Archive with 1 entries (1 files):
- life-1274466-supplementary.pdf
